# Supplementary material for: Quantifying floral shape variation in 3D using microcomputed tomography: a case study of a hybrid line between actinomorphic and zygomorphic flowers
Source: Front Plant Sci. 2015 Sep 10;6:724. doi: 10.3389/fpls.2015.00724 (PMC4564768; doi:10.3389/fpls.2015.00724)
Supplement: Supplementary file 4 [file Presentation2.ZIP]

Archive with 21 entries (18 files):
- Supplement2/
- Supplement2/Program2-Landmark/
- Supplement2/Program2-Landmark/landmark_select.exe
- Supplement2/Program2-Landmark/readme.txt
- Supplement2/Program2-Landmark/splash.png
- Supplement2/Program2-Landmark/test_data/
- Supplement2/Program2-Landmark/test_data/F098_l2_1.txt
- Supplement2/Program2-Landmark/test_data/F098_l2_2.txt
- Supplement2/Program2-Landmark/test_data/F098_l2_3.txt
- Supplement2/Program2-Landmark/test_data/F098_l2_4.txt
- Supplement2/Program2-Landmark/test_data/F098_l2_5.txt
- Supplement2/Program2-Landmark/test_data/F098_l_1.txt
- Supplement2/Program2-Landmark/test_data/F098_l_2.txt
- Supplement2/Program2-Landmark/test_data/F098_l_3.txt
- Supplement2/Program2-Landmark/test_data/F098_l_4.txt
- Supplement2/Program2-Landmark/test_data/F098_l_5.txt
- Supplement2/Program2-Landmark/test_data/F098_t2_1.txt
- Supplement2/Program2-Landmark/test_data/F098_t2_2.txt
- Supplement2/Program2-Landmark/test_data/F098_t2_3.txt
- Supplement2/Program2-Landmark/test_data/F098_t2_4.txt
- Supplement2/Program2-Landmark/test_data/F098_t2_5.txt
