# Supplementary material for: Quantifying floral shape variation in 3D using microcomputed tomography: a case study of a hybrid line between actinomorphic and zygomorphic flowers
Source: Front Plant Sci. 2015 Sep 10;6:724. doi: 10.3389/fpls.2015.00724 (PMC4564768; doi:10.3389/fpls.2015.00724)
Supplement: Supplementary file 4 [file Presentation2.ZIP › Supplement2/Program2-Landmark/test_data/F098_l2_1.txt]

S000  7.8717279e+002  3.8765302e+002  6.8937018e+002
S002  7.8274805e+002  3.9108267e+002  6.8190570e+002
S003  7.7640759e+002  3.9324704e+002  6.7714014e+002
S004  7.6852515e+002  3.9524390e+002  6.7411249e+002
S005  7.6197729e+002  3.9622845e+002  6.7112537e+002
S006  7.5270178e+002  3.9685129e+002  6.6814264e+002
S007  7.4390405e+002  3.9968286e+002  6.6592755e+002
S008  7.3383130e+002  4.0178522e+002  6.6309845e+002
S009  7.2642242e+002  4.0506708e+002  6.6119043e+002
S010  7.1631244e+002  4.0857678e+002  6.5907959e+002
S011  7.0998193e+002  4.1189023e+002  6.5711133e+002
S012  7.0352026e+002  4.1445551e+002  6.5413501e+002
S013  6.9640155e+002  4.1759518e+002  6.5113922e+002
S014  6.8874988e+002  4.2085681e+002  6.4781750e+002
S015  6.8240271e+002  4.2505106e+002  6.4483807e+002
S016  6.7436584e+002  4.2704993e+002  6.4045142e+002
S017  6.6506641e+002  4.2959998e+002  6.3647650e+002
S018  6.5721973e+002  4.3156381e+002  6.3231915e+002
S019  6.5134521e+002  4.3334491e+002  6.2846686e+002
S020  6.4507983e+002  4.3435355e+002  6.2323096e+002
S021  6.3925537e+002  4.3666635e+002  6.1935400e+002
S022  6.3314600e+002  4.3640793e+002  6.1496973e+002
S023  6.3193933e+002  4.3698727e+002  6.0607849e+002
