# Supplementary material for: Quantifying floral shape variation in 3D using microcomputed tomography: a case study of a hybrid line between actinomorphic and zygomorphic flowers
Source: Front Plant Sci. 2015 Sep 10;6:724. doi: 10.3389/fpls.2015.00724 (PMC4564768; doi:10.3389/fpls.2015.00724)
Supplement: Supplementary file 4 [file Presentation2.ZIP › Supplement2/Program2-Landmark/test_data/F098_l2_2.txt]

S000  5.2587781e+002  1.9624738e+002  7.7249072e+002
S001  5.2331488e+002  1.9880000e+002  7.6443298e+002
S002  5.1963660e+002  2.0348384e+002  7.5361597e+002
S003  5.1730353e+002  2.0760858e+002  7.4708875e+002
S004  5.1532172e+002  2.1229150e+002  7.3912811e+002
S005  5.1439716e+002  2.1632703e+002  7.3238257e+002
S006  5.1206641e+002  2.2184642e+002  7.2527209e+002
S007  5.1149976e+002  2.2599464e+002  7.1954724e+002
S008  5.0977368e+002  2.3153168e+002  7.1425220e+002
S009  5.0915338e+002  2.3558186e+002  7.0840137e+002
S010  5.0805222e+002  2.4020854e+002  7.0311902e+002
S011  5.0616663e+002  2.4543422e+002  6.9748376e+002
S012  5.0450558e+002  2.5049020e+002  6.9260980e+002
S013  5.0483710e+002  2.5593724e+002  6.8675287e+002
S014  5.0480667e+002  2.6125797e+002  6.7986047e+002
S015  5.0530157e+002  2.6719495e+002  6.7424719e+002
S016  5.0427673e+002  2.7293567e+002  6.6870709e+002
S017  5.0233670e+002  2.7817813e+002  6.6290857e+002
S018  4.9909796e+002  2.8302420e+002  6.5795587e+002
S019  4.9611987e+002  2.8900247e+002  6.5102332e+002
S020  4.9284323e+002  2.9497375e+002  6.4320300e+002
S021  4.9093329e+002  2.9999139e+002  6.3531683e+002
S022  4.8901990e+002  3.0499710e+002  6.2742487e+002
S023  4.8725024e+002  3.0800055e+002  6.2082062e+002
S024  4.8946335e+002  3.1849506e+002  6.2012811e+002
