# Supplementary material for: Quantifying floral shape variation in 3D using microcomputed tomography: a case study of a hybrid line between actinomorphic and zygomorphic flowers
Source: Front Plant Sci. 2015 Sep 10;6:724. doi: 10.3389/fpls.2015.00724 (PMC4564768; doi:10.3389/fpls.2015.00724)
Supplement: Supplementary file 4 [file Presentation2.ZIP › Supplement2/Program2-Landmark/test_data/F098_l2_3.txt]

S000  2.3448294e+002  3.9699332e+002  8.2704956e+002
S001  2.3560931e+002  3.9649484e+002  8.1899512e+002
S002  2.3759799e+002  3.9825226e+002  8.1198389e+002
S003  2.4230280e+002  3.9865805e+002  8.0340558e+002
S004  2.4518869e+002  4.0122928e+002  7.9501532e+002
S005  2.4980612e+002  4.0105902e+002  7.8706921e+002
S006  2.5422321e+002  4.0110327e+002  7.7967792e+002
S007  2.5900360e+002  4.0187018e+002  7.7122266e+002
S008  2.6352240e+002  4.0212537e+002  7.6372101e+002
S009  2.6885199e+002  4.0134341e+002  7.5466681e+002
S010  2.7398816e+002  4.0271777e+002  7.4644562e+002
S011  2.7862769e+002  4.0395917e+002  7.3712518e+002
S012  2.8497070e+002  4.0583154e+002  7.2706421e+002
S013  2.9124866e+002  4.0705460e+002  7.1913403e+002
S014  2.9528979e+002  4.0794376e+002  7.1119598e+002
S015  3.0023505e+002  4.0864630e+002  7.0301666e+002
S016  3.0441492e+002  4.1113947e+002  6.9344366e+002
S017  3.0798456e+002  4.1290472e+002  6.8423114e+002
S018  3.1235443e+002  4.1344040e+002  6.7472394e+002
S019  3.1662250e+002  4.1337881e+002  6.6556476e+002
S020  3.1861426e+002  4.1455481e+002  6.5671979e+002
S021  3.2107886e+002  4.1381433e+002  6.4819159e+002
S022  3.3522510e+002  4.1562177e+002  6.4306848e+002
