# Supplementary material for: Quantifying floral shape variation in 3D using microcomputed tomography: a case study of a hybrid line between actinomorphic and zygomorphic flowers
Source: Front Plant Sci. 2015 Sep 10;6:724. doi: 10.3389/fpls.2015.00724 (PMC4564768; doi:10.3389/fpls.2015.00724)
Supplement: Supplementary file 4 [file Presentation2.ZIP › Supplement2/Program2-Landmark/test_data/F098_l2_4.txt]

S000  2.5473190e+002  7.2422021e+002  6.9121478e+002
S001  2.6240240e+002  7.1779926e+002  6.9002502e+002
S002  2.6763666e+002  7.1074890e+002  6.8639075e+002
S003  2.7618347e+002  7.0562225e+002  6.8713257e+002
S004  2.8213730e+002  6.9973663e+002  6.8610095e+002
S005  2.8919748e+002  6.9394324e+002  6.8465552e+002
S006  2.9484381e+002  6.8824817e+002  6.8308704e+002
S007  3.0199036e+002  6.8283307e+002  6.8137762e+002
S008  3.0572803e+002  6.7710767e+002  6.7915417e+002
S009  3.1131216e+002  6.6990558e+002  6.7667621e+002
S010  3.1753546e+002  6.6315479e+002  6.7492505e+002
S011  3.2432199e+002  6.5745898e+002  6.7196472e+002
S012  3.3023553e+002  6.5195837e+002  6.6908942e+002
S013  3.3552191e+002  6.4692322e+002  6.6571857e+002
S014  3.4199277e+002  6.4099127e+002  6.6214868e+002
S015  3.4746265e+002  6.3551215e+002  6.5850781e+002
S016  3.5156189e+002  6.2997992e+002  6.5452979e+002
S017  3.5743710e+002  6.2465625e+002  6.4941565e+002
S018  3.6153943e+002  6.1859430e+002  6.4499628e+002
S019  3.6659711e+002  6.1334406e+002  6.3799487e+002
S020  3.7063684e+002  6.0830353e+002  6.3320612e+002
S021  3.7345721e+002  6.0468115e+002  6.2804346e+002
S022  3.8104468e+002  5.9840558e+002  6.2976605e+002
