# Supplementary material for: Quantifying floral shape variation in 3D using microcomputed tomography: a case study of a hybrid line between actinomorphic and zygomorphic flowers
Source: Front Plant Sci. 2015 Sep 10;6:724. doi: 10.3389/fpls.2015.00724 (PMC4564768; doi:10.3389/fpls.2015.00724)
Supplement: Supplementary file 4 [file Presentation2.ZIP › Supplement2/Program2-Landmark/test_data/F098_l2_5.txt]

S000  6.5305402e+002  7.4172620e+002  7.2138092e+002
S001  6.5181360e+002  7.4000037e+002  7.1289905e+002
S002  6.4814880e+002  7.3492981e+002  7.0715186e+002
S003  6.4195294e+002  7.2735364e+002  7.0290643e+002
S004  6.3602637e+002  7.1914215e+002  7.0013428e+002
S005  6.3086926e+002  7.1326117e+002  6.9737585e+002
S006  6.2603577e+002  7.0650623e+002  6.9512512e+002
S007  6.2046545e+002  6.9959491e+002  6.9374878e+002
S008  6.1497040e+002  6.9364398e+002  6.9178619e+002
S009  6.0932770e+002  6.8551337e+002  6.8912317e+002
S010  6.0522949e+002  6.7922363e+002  6.8635938e+002
S011  6.0132861e+002  6.7316516e+002  6.8312915e+002
S012  5.9705701e+002  6.6649744e+002  6.7982251e+002
S013  5.9378357e+002  6.6064404e+002  6.7649744e+002
S014  5.9049713e+002  6.5478723e+002  6.7310498e+002
S015  5.8503210e+002  6.4851959e+002  6.6870013e+002
S016  5.8135681e+002  6.4162506e+002  6.6406909e+002
S017  5.7706079e+002  6.3541937e+002  6.5895093e+002
S018  5.7240442e+002  6.3035504e+002  6.5351172e+002
S019  5.6807483e+002  6.2406494e+002  6.4820020e+002
S020  5.6500134e+002  6.1899738e+002  6.4280078e+002
S021  5.6209338e+002  6.1426251e+002  6.3764075e+002
S022  5.5844092e+002  6.1010773e+002  6.3221179e+002
S023  5.5660596e+002  6.0616412e+002  6.2679956e+002
S024  5.5638190e+002  6.0747620e+002  6.1542059e+002
