# Supplementary material for: Quantifying floral shape variation in 3D using microcomputed tomography: a case study of a hybrid line between actinomorphic and zygomorphic flowers
Source: Front Plant Sci. 2015 Sep 10;6:724. doi: 10.3389/fpls.2015.00724 (PMC4564768; doi:10.3389/fpls.2015.00724)
Supplement: Supplementary file 4 [file Presentation2.ZIP › Supplement2/Program2-Landmark/test_data/F098_l_1.txt]

S000  6.6182520e+002  5.4882526e+002  6.1095850e+002
S001  6.7009357e+002  5.5500787e+002  6.1622125e+002
S002  6.7606683e+002  5.6009515e+002  6.2117993e+002
S003  6.8124963e+002  5.6577435e+002  6.2536731e+002
S004  6.8623395e+002  5.7087939e+002  6.3029712e+002
S005  6.9316162e+002  5.7490039e+002  6.3614587e+002
S006  6.9691736e+002  5.7971228e+002  6.4075830e+002
S007  7.0183783e+002  5.8282025e+002  6.4675256e+002
S008  7.0801959e+002  5.8440723e+002  6.5288831e+002
S009  7.1514447e+002  5.8604919e+002  6.5934015e+002
S010  7.2272101e+002  5.8556366e+002  6.6679053e+002
S011  7.3043317e+002  5.8370850e+002  6.7467596e+002
S012  7.3841553e+002  5.7770587e+002  6.7905542e+002
S013  7.4458441e+002  5.7081287e+002  6.8167358e+002
S014  7.4813983e+002  5.6471826e+002  6.8518066e+002
S015  7.5251208e+002  5.5911884e+002  6.8777991e+002
S016  7.5731262e+002  5.5160455e+002  6.8978680e+002
S017  7.6121466e+002  5.4519470e+002  6.9284650e+002
S018  7.6449170e+002  5.3648981e+002  6.9493872e+002
S019  7.6793994e+002  5.2765833e+002  6.9783417e+002
S020  7.7116754e+002  5.2112769e+002  6.9964697e+002
S021  7.7418652e+002  5.1293677e+002  7.0133923e+002
S022  7.7543231e+002  5.0385031e+002  7.0153998e+002
S023  7.7711548e+002  4.9571790e+002  7.0166724e+002
S024  7.7864093e+002  4.8726196e+002  7.0177478e+002
S025  7.7992615e+002  4.7811188e+002  7.0183746e+002
S026  7.8039398e+002  4.6884979e+002  7.0039685e+002
S027  7.8338403e+002  4.6016324e+002  7.0150330e+002
S028  7.8349414e+002  4.5039008e+002  6.9966248e+002
S029  7.8749963e+002  4.4198727e+002  7.0064355e+002
S030  7.9115613e+002  4.3343506e+002  7.0123450e+002
S031  7.9216650e+002  4.2403232e+002  7.0026416e+002
S032  7.9225354e+002  4.1487335e+002  6.9804199e+002
S033  7.9192639e+002  4.0615894e+002  6.9611707e+002
S034  7.9141968e+002  3.9772147e+002  6.9257928e+002
S035  7.8746198e+002  3.8886014e+002  6.8995630e+002
S036  7.8576367e+002  3.8177020e+002  6.8651392e+002
S037  7.8322137e+002  3.7389212e+002  6.8383838e+002
S038  7.8054004e+002  3.6625580e+002  6.7894006e+002
S039  7.8020203e+002  3.5779044e+002  6.7683008e+002
S040  7.7603461e+002  3.4844556e+002  6.7186407e+002
S041  7.7374915e+002  3.3930457e+002  6.6813831e+002
S042  7.6364435e+002  3.3029028e+002  6.6884058e+002
S043  7.5900342e+002  3.2289209e+002  6.6993774e+002
S044  7.5278906e+002  3.1329749e+002  6.7280225e+002
S045  7.4616644e+002  3.0737912e+002  6.7289404e+002
S046  7.3895093e+002  3.0179208e+002  6.7388824e+002
S047  7.3048279e+002  2.9571866e+002  6.7744025e+002
S048  7.2053516e+002  2.9228229e+002  6.8071533e+002
S049  7.1161163e+002  2.8925452e+002  6.8185120e+002
S050  7.0334149e+002  2.8642194e+002  6.8283984e+002
S051  6.9510535e+002  2.8475275e+002  6.8230658e+002
S052  6.8609174e+002  2.8203912e+002  6.8459821e+002
S053  6.7495483e+002  2.8010721e+002  6.8571069e+002
S054  6.6513165e+002  2.7889374e+002  6.8485974e+002
S055  6.5538037e+002  2.7605408e+002  6.8334644e+002
S056  6.4413586e+002  2.7580966e+002  6.8206030e+002
S057  6.3625299e+002  2.7886057e+002  6.7646338e+002
S058  6.2786060e+002  2.7983707e+002  6.7103259e+002
S059  6.2211987e+002  2.8091156e+002  6.5967194e+002
S060  6.1644550e+002  2.7967291e+002  6.5131342e+002
S061  6.1375665e+002  2.8412692e+002  6.4349597e+002
S062  6.0975330e+002  2.9002512e+002  6.3611487e+002
S063  6.0483038e+002  2.9625021e+002  6.2998615e+002
S064  6.0043579e+002  3.0236765e+002  6.2289612e+002
S065  5.9730469e+002  3.1052753e+002  6.1235168e+002
S066  5.9914124e+002  3.1721173e+002  6.0535852e+002
S067  6.0205347e+002  3.2514929e+002  6.0119843e+002
