# Supplementary material for: Quantifying floral shape variation in 3D using microcomputed tomography: a case study of a hybrid line between actinomorphic and zygomorphic flowers
Source: Front Plant Sci. 2015 Sep 10;6:724. doi: 10.3389/fpls.2015.00724 (PMC4564768; doi:10.3389/fpls.2015.00724)
Supplement: Supplementary file 4 [file Presentation2.ZIP › Supplement2/Program2-Landmark/test_data/F098_l_2.txt]

S000  5.9991418e+002  3.2584637e+002  5.9990808e+002
S001  6.1663977e+002  3.1594159e+002  5.9826831e+002
S002  6.2136792e+002  3.1039218e+002  6.0254492e+002
S003  6.2638776e+002  3.0621069e+002  6.0689319e+002
S004  6.3342053e+002  3.0117160e+002  6.1284119e+002
S005  6.3861542e+002  2.9758588e+002  6.1820062e+002
S006  6.4423151e+002  2.9483978e+002  6.2483289e+002
S007  6.4920056e+002  2.8941205e+002  6.3192932e+002
S008  6.5385852e+002  2.8670569e+002  6.3755682e+002
S009  6.5889069e+002  2.8383829e+002  6.4341974e+002
S010  6.6349573e+002  2.8214233e+002  6.5066406e+002
S011  6.6665076e+002  2.7924146e+002  6.5851953e+002
S012  6.6810486e+002  2.7365372e+002  6.6539905e+002
S013  6.6830304e+002  2.6646704e+002  6.7010187e+002
S014  6.6572693e+002  2.5989352e+002  6.7668524e+002
S015  6.6124396e+002  2.5428925e+002  6.7909003e+002
S016  6.5456720e+002  2.4758128e+002  6.7887354e+002
S017  6.4852197e+002  2.3932475e+002  6.7932104e+002
S018  6.4268750e+002  2.3210732e+002  6.7842139e+002
S019  6.4358032e+002  2.1961134e+002  6.8172827e+002
S020  6.3962750e+002  2.1152814e+002  6.8464868e+002
S021  6.3378937e+002  2.0699429e+002  6.8916339e+002
S022  6.2898218e+002  2.0279674e+002  6.9229401e+002
S023  6.2353064e+002  1.9629857e+002  6.9338733e+002
S024  6.1744696e+002  1.9096478e+002  6.9322369e+002
S025  6.1120734e+002  1.8801656e+002  6.9696252e+002
S026  6.0596625e+002  1.8749716e+002  7.0355646e+002
S027  6.0131140e+002  1.8636613e+002  7.1075488e+002
S028  5.9699365e+002  1.8396385e+002  7.1727509e+002
S029  5.8898761e+002  1.7902562e+002  7.2131018e+002
S030  5.8119250e+002  1.7739302e+002  7.2351776e+002
S031  5.7450262e+002  1.7724202e+002  7.2838110e+002
S032  5.6922968e+002  1.7812047e+002  7.3387762e+002
S033  5.6439429e+002  1.7916550e+002  7.4059827e+002
S034  5.5940112e+002  1.8013507e+002  7.4568726e+002
S035  5.5326306e+002  1.8128070e+002  7.5120624e+002
S036  5.4797748e+002  1.8301295e+002  7.5677301e+002
S037  5.3992938e+002  1.8623364e+002  7.6042291e+002
S038  5.3285309e+002  1.9028761e+002  7.6679956e+002
S039  5.2587512e+002  1.9624969e+002  7.7249292e+002
S040  5.1852557e+002  2.0213678e+002  7.7955481e+002
S041  5.0943613e+002  2.0614728e+002  7.8523700e+002
S042  5.0023270e+002  2.0608658e+002  7.8587885e+002
S043  4.9038495e+002  2.0049707e+002  7.8443408e+002
S044  4.8183221e+002  1.9620346e+002  7.8322687e+002
S045  4.7197141e+002  1.9249490e+002  7.8217969e+002
S046  4.6302747e+002  1.8942509e+002  7.7950690e+002
S047  4.5451849e+002  1.8911711e+002  7.7649969e+002
S048  4.4761478e+002  1.8911086e+002  7.7414252e+002
S049  4.4008493e+002  1.8964383e+002  7.7129053e+002
S050  4.3287585e+002  1.9014777e+002  7.6784357e+002
S051  4.2564383e+002  1.9161499e+002  7.6421588e+002
S052  4.1773721e+002  1.9214769e+002  7.6068799e+002
S053  4.0821878e+002  1.9404350e+002  7.5909393e+002
S054  4.0056683e+002  1.9604865e+002  7.5612366e+002
S055  3.9401932e+002  2.0000880e+002  7.5415985e+002
S056  3.8697681e+002  2.0417770e+002  7.5362036e+002
S057  3.7975156e+002  2.0646591e+002  7.5199341e+002
S058  3.7362381e+002  2.0811324e+002  7.4862292e+002
S059  3.6780130e+002  2.1009654e+002  7.4456842e+002
S060  3.6081662e+002  2.1542952e+002  7.3946826e+002
S061  3.5385519e+002  2.1943591e+002  7.3442395e+002
S062  3.4745776e+002  2.2531064e+002  7.3083905e+002
S063  3.4342545e+002  2.3343750e+002  7.2812219e+002
S064  3.4147626e+002  2.4277473e+002  7.2311047e+002
S065  3.4310254e+002  2.5230290e+002  7.1246661e+002
S066  3.4632675e+002  2.6065247e+002  7.0353052e+002
S067  3.5061719e+002  2.6803387e+002  6.9320105e+002
S068  3.5510260e+002  2.7009860e+002  6.8564130e+002
S069  3.6127750e+002  2.7063287e+002  6.7699976e+002
S070  3.6993433e+002  2.7107321e+002  6.7124976e+002
S071  3.7633716e+002  2.7502567e+002  6.6788727e+002
S072  3.7890417e+002  2.8326025e+002  6.6195374e+002
S073  3.8042111e+002  2.9192374e+002  6.5599121e+002
S074  3.8218512e+002  3.0130847e+002  6.5322662e+002
S075  3.8090009e+002  3.0374289e+002  6.4610010e+002
S076  3.7901251e+002  3.1114377e+002  6.4034814e+002
