# Supplementary material for: Quantifying floral shape variation in 3D using microcomputed tomography: a case study of a hybrid line between actinomorphic and zygomorphic flowers
Source: Front Plant Sci. 2015 Sep 10;6:724. doi: 10.3389/fpls.2015.00724 (PMC4564768; doi:10.3389/fpls.2015.00724)
Supplement: Supplementary file 4 [file Presentation2.ZIP › Supplement2/Program2-Landmark/test_data/F098_l_3.txt]

S000  3.7918750e+002  3.1039719e+002  6.4062799e+002
S001  3.7135706e+002  3.0291025e+002  6.4806128e+002
S002  3.6690182e+002  2.9550409e+002  6.5790051e+002
S003  3.6427594e+002  2.8719510e+002  6.6177490e+002
S004  3.6173901e+002  2.7431403e+002  6.6711554e+002
S005  3.5738770e+002  2.6526712e+002  6.7297998e+002
S006  3.5686438e+002  2.5945547e+002  6.7858740e+002
S007  3.5521393e+002  2.5550414e+002  6.8540955e+002
S008  3.5304663e+002  2.4981012e+002  6.9236261e+002
S009  3.5078424e+002  2.4368874e+002  6.9863306e+002
S010  3.4660684e+002  2.3793948e+002  7.0323584e+002
S011  3.4292374e+002  2.3425621e+002  7.1092395e+002
S012  3.4145419e+002  2.3102965e+002  7.1884747e+002
S013  3.3813901e+002  2.2880840e+002  7.2683765e+002
S014  3.3776364e+002  2.3002179e+002  7.3737268e+002
S015  3.3675616e+002  2.3253847e+002  7.4543866e+002
S016  3.3407440e+002  2.3319016e+002  7.5300659e+002
S017  3.2787036e+002  2.3507216e+002  7.5863501e+002
S018  3.1960669e+002  2.3550116e+002  7.6011896e+002
S019  3.0969101e+002  2.3942595e+002  7.6502301e+002
S020  3.0333569e+002  2.4352423e+002  7.6946588e+002
S021  2.9735815e+002  2.4691669e+002  7.7615424e+002
S022  2.9323151e+002  2.5143565e+002  7.8236761e+002
S023  2.9039581e+002  2.5538850e+002  7.8743182e+002
S024  2.8912387e+002  2.5978671e+002  7.9452673e+002
S025  2.8755481e+002  2.6547607e+002  8.0144006e+002
S026  2.8495193e+002  2.7220480e+002  8.0822827e+002
S027  2.8307080e+002  2.7804025e+002  8.1308844e+002
S028  2.8044705e+002  2.8366559e+002  8.1866327e+002
S029  2.7810458e+002  2.8944006e+002  8.2289063e+002
S030  2.7481955e+002  2.9653763e+002  8.2764276e+002
S031  2.7162811e+002  3.0279034e+002  8.2765607e+002
S032  2.6877667e+002  3.1038885e+002  8.2793329e+002
S033  2.6710733e+002  3.1912708e+002  8.2763641e+002
S034  2.6443893e+002  3.2668451e+002  8.2742816e+002
S035  2.6107999e+002  3.3301990e+002  8.2747327e+002
S036  2.5800610e+002  3.3949698e+002  8.2747113e+002
S037  2.5414508e+002  3.4664676e+002  8.2742255e+002
S038  2.5166283e+002  3.5449500e+002  8.2699017e+002
S039  2.4904610e+002  3.6264188e+002  8.2590930e+002
S040  2.4631667e+002  3.7236960e+002  8.2619305e+002
S041  2.4323094e+002  3.8191742e+002  8.2620117e+002
S042  2.3918105e+002  3.8834625e+002  8.2553973e+002
S043  2.3517082e+002  3.9585730e+002  8.2707330e+002
S044  2.3084691e+002  4.0299814e+002  8.2692426e+002
S045  2.2506926e+002  4.1239883e+002  8.2735315e+002
S046  2.2018919e+002  4.1996362e+002  8.2782227e+002
S047  2.1725282e+002  4.2704849e+002  8.2805078e+002
S048  2.1448479e+002  4.3361194e+002  8.2913855e+002
S049  2.1009862e+002  4.4117133e+002  8.2726617e+002
S050  2.0608525e+002  4.4804034e+002  8.2799408e+002
S051  2.0214723e+002  4.5566086e+002  8.2732367e+002
S052  1.9914162e+002  4.6281717e+002  8.2712762e+002
S053  1.9666911e+002  4.6943887e+002  8.2668811e+002
S054  1.9515294e+002  4.7382117e+002  8.2003046e+002
S055  1.9487520e+002  4.8002155e+002  8.1602057e+002
S056  1.9311882e+002  4.8694482e+002  8.1341345e+002
S057  1.9204720e+002  4.9395209e+002  8.0929065e+002
S058  1.9170149e+002  4.9895587e+002  8.0387555e+002
S059  1.9155864e+002  5.0569336e+002  7.9992334e+002
S060  1.9209969e+002  5.1197400e+002  7.9497986e+002
S061  1.9411781e+002  5.1813202e+002  7.8901398e+002
S062  1.9550847e+002  5.2526074e+002  7.8607813e+002
S063  2.0021172e+002  5.2975787e+002  7.8212030e+002
S064  2.0886684e+002  5.3163757e+002  7.7761810e+002
S065  2.1682036e+002  5.3751086e+002  7.7578149e+002
S066  2.2541113e+002  5.4329004e+002  7.7644592e+002
S067  2.3432286e+002  5.4978589e+002  7.7662103e+002
S068  2.4409547e+002  5.5451288e+002  7.7785748e+002
S069  2.5073975e+002  5.6017706e+002  7.7401953e+002
S070  2.5751422e+002  5.6467590e+002  7.6670703e+002
S071  2.5855344e+002  5.5503522e+002  7.4991260e+002
S072  2.6355298e+002  5.5934161e+002  7.4336517e+002
S073  2.7010934e+002  5.5620911e+002  7.3172192e+002
S074  2.8051440e+002  5.6659668e+002  7.2885266e+002
S075  2.8660248e+002  5.6106708e+002  7.1843835e+002
S076  2.8695337e+002  5.5024780e+002  7.0802356e+002
S077  2.8482330e+002  5.4364496e+002  6.9885522e+002
S078  2.8622714e+002  5.3867834e+002  6.8990070e+002
S079  2.8765939e+002  5.3575024e+002  6.7873920e+002
S080  2.9130685e+002  5.3279028e+002  6.6631421e+002
S081  2.9092719e+002  5.2374048e+002  6.5538123e+002
S082  2.9126270e+002  5.2084637e+002  6.4550903e+002
