# Supplementary material for: Quantifying floral shape variation in 3D using microcomputed tomography: a case study of a hybrid line between actinomorphic and zygomorphic flowers
Source: Front Plant Sci. 2015 Sep 10;6:724. doi: 10.3389/fpls.2015.00724 (PMC4564768; doi:10.3389/fpls.2015.00724)
Supplement: Supplementary file 4 [file Presentation2.ZIP › Supplement2/Program2-Landmark/test_data/F098_l_4.txt]

S000  2.9104712e+002  5.2156921e+002  6.4584277e+002
S001  2.7943317e+002  5.2905640e+002  6.5080640e+002
S002  2.7638181e+002  5.3062488e+002  6.5928833e+002
S003  2.7481946e+002  5.2931946e+002  6.6607025e+002
S004  2.6881946e+002  5.2920795e+002  6.7481232e+002
S005  2.6357855e+002  5.2918555e+002  6.8295117e+002
S006  2.6046500e+002  5.2821106e+002  6.9315942e+002
S007  2.5513971e+002  5.2947711e+002  7.0093158e+002
S008  2.5313052e+002  5.3037683e+002  7.1042267e+002
S009  2.5154947e+002  5.3019818e+002  7.1840735e+002
S010  2.4704807e+002  5.3267261e+002  7.2421735e+002
S011  2.4116263e+002  5.3794116e+002  7.2895374e+002
S012  2.3616292e+002  5.4331769e+002  7.3363507e+002
S013  2.3519370e+002  5.5112219e+002  7.3633875e+002
S014  2.3790759e+002  5.8000647e+002  7.5186060e+002
S015  2.3658865e+002  5.8790869e+002  7.5304889e+002
S016  2.3242992e+002  5.9685303e+002  7.5235315e+002
S017  2.2731212e+002  6.0559460e+002  7.5134052e+002
S018  2.2318434e+002  6.1412567e+002  7.4986194e+002
S019  2.2225272e+002  6.2366577e+002  7.4724084e+002
S020  2.2585968e+002  6.2934991e+002  7.4427991e+002
S021  2.3287317e+002  6.3594586e+002  7.4235156e+002
S022  2.3786780e+002  6.4350708e+002  7.4015295e+002
S023  2.4079956e+002  6.5291327e+002  7.3554547e+002
S024  2.4308395e+002  6.6329596e+002  7.3504132e+002
S025  2.4185649e+002  6.7049603e+002  7.3381873e+002
S026  2.4042130e+002  6.7727783e+002  7.3250354e+002
S027  2.3907205e+002  6.8455115e+002  7.3301178e+002
S028  2.3810789e+002  6.8914825e+002  7.2675116e+002
S029  2.3706126e+002  6.9354218e+002  7.2129596e+002
S030  2.3626370e+002  6.9771942e+002  7.1345123e+002
S031  2.3858719e+002  7.0406274e+002  7.0649414e+002
S032  2.4616014e+002  7.0852515e+002  7.0061267e+002
S033  2.4406686e+002  7.1681012e+002  7.0118280e+002
S034  2.4772714e+002  7.2175128e+002  6.9638086e+002
S035  2.5546771e+002  7.2447955e+002  6.9067212e+002
S036  2.6183078e+002  7.2972400e+002  6.8988696e+002
S037  2.6973312e+002  7.3422333e+002  6.8956372e+002
S038  2.7549982e+002  7.4039886e+002  6.9075281e+002
S039  2.8290265e+002  7.4346741e+002  6.9194281e+002
S040  2.8951181e+002  7.4735138e+002  6.9668243e+002
S041  2.9634518e+002  7.5128760e+002  6.9870526e+002
S042  3.0385199e+002  7.5672699e+002  6.9801294e+002
S043  3.1153131e+002  7.5767749e+002  6.9783038e+002
S044  3.2067444e+002  7.5848621e+002  6.9805890e+002
S045  3.2635306e+002  7.6331390e+002  6.9778973e+002
S046  3.3118463e+002  7.6818079e+002  6.9612292e+002
S047  3.3867294e+002  7.7170288e+002  6.9530701e+002
S048  3.4701947e+002  7.7034991e+002  6.9634229e+002
S049  3.5475742e+002  7.6984351e+002  7.0064862e+002
S050  3.6281592e+002  7.6735071e+002  7.0292139e+002
S051  3.7209146e+002  7.6329840e+002  7.0241339e+002
S052  3.7964465e+002  7.6534717e+002  7.0345483e+002
S053  3.8823630e+002  7.6930212e+002  7.0244489e+002
S054  3.9649866e+002  7.6941980e+002  7.0259631e+002
S055  4.0336240e+002  7.6753906e+002  7.0206793e+002
S056  4.1164694e+002  7.6105005e+002  7.0218079e+002
S057  4.1944922e+002  7.6080585e+002  7.0193005e+002
S058  4.2678030e+002  7.6139801e+002  7.0195691e+002
S059  4.3451947e+002  7.6031940e+002  6.9923706e+002
S060  4.4059897e+002  7.5606586e+002  6.9921704e+002
S061  4.4661295e+002  7.5264868e+002  6.9837299e+002
S062  4.5216187e+002  7.4896240e+002  6.9398846e+002
S063  4.5803336e+002  7.4768976e+002  6.8982703e+002
S064  4.6346036e+002  7.4430475e+002  6.8440753e+002
S065  4.6488971e+002  7.3548248e+002  6.7706158e+002
S066  4.6500671e+002  7.2809973e+002  6.7028381e+002
S067  4.6677893e+002  7.2186591e+002  6.6318158e+002
S068  4.6785773e+002  7.1651666e+002  6.5574542e+002
S069  4.6904941e+002  7.0990369e+002  6.4707117e+002
S070  4.6808051e+002  7.0497998e+002  6.4122089e+002
S071  4.6728799e+002  6.9923303e+002  6.3565228e+002
S072  4.6593085e+002  6.9396680e+002  6.3018884e+002
S073  4.6574539e+002  6.8744336e+002  6.2502533e+002
S074  4.6676587e+002  6.8046167e+002  6.1956812e+002
S075  4.7104224e+002  6.7524188e+002  6.1368939e+002
