# Supplementary material for: Quantifying floral shape variation in 3D using microcomputed tomography: a case study of a hybrid line between actinomorphic and zygomorphic flowers
Source: Front Plant Sci. 2015 Sep 10;6:724. doi: 10.3389/fpls.2015.00724 (PMC4564768; doi:10.3389/fpls.2015.00724)
Supplement: Supplementary file 4 [file Presentation2.ZIP › Supplement2/Program2-Landmark/test_data/F098_l_5.txt]

S000  4.7101880e+002  6.7678101e+002  6.1498407e+002
S001  4.5876758e+002  6.7131329e+002  6.3020624e+002
S002  4.5305280e+002  6.7455499e+002  6.3348804e+002
S003  4.4852576e+002  6.7754639e+002  6.3845691e+002
S004  4.4351306e+002  6.8145837e+002  6.4425562e+002
S005  4.3955096e+002  6.8717761e+002  6.5106134e+002
S006  4.3767383e+002  6.9258289e+002  6.5784863e+002
S007  4.3697498e+002  6.9691547e+002  6.6427545e+002
S008  4.3613025e+002  7.0057098e+002  6.7283691e+002
S009  4.3573984e+002  7.0312195e+002  6.8313831e+002
S010  4.3743134e+002  7.0436249e+002  6.9178235e+002
S011  4.4072034e+002  7.0757050e+002  6.9892603e+002
S012  4.4640808e+002  7.1363568e+002  7.0451221e+002
S013  4.5268829e+002  7.2091632e+002  7.0972723e+002
S014  4.6196674e+002  7.3084332e+002  7.1268939e+002
S015  4.6826392e+002  7.3985626e+002  7.1480231e+002
S016  4.7759271e+002  7.4766687e+002  7.1553723e+002
S017  4.8549683e+002  7.5227075e+002  7.1906708e+002
S018  4.9310327e+002  7.5519073e+002  7.2411731e+002
S019  5.0038922e+002  7.5616718e+002  7.2944678e+002
S020  5.0794531e+002  7.5698676e+002  7.3461975e+002
S021  5.1490271e+002  7.5651410e+002  7.3754810e+002
S022  5.2418701e+002  7.5598816e+002  7.4087543e+002
S023  5.3314050e+002  7.5642688e+002  7.4448706e+002
S024  5.4175006e+002  7.5591003e+002  7.4535046e+002
S025  5.5114252e+002  7.5527972e+002  7.4611053e+002
S026  5.6047961e+002  7.5707214e+002  7.4595874e+002
S027  5.7219244e+002  7.5998401e+002  7.4482166e+002
S028  5.8348584e+002  7.6181500e+002  7.4372009e+002
S029  5.9471362e+002  7.6122620e+002  7.4113062e+002
S030  6.0568243e+002  7.6001819e+002  7.3975067e+002
S031  6.1725946e+002  7.5746741e+002  7.3636108e+002
S032  6.2672144e+002  7.5441870e+002  7.3328864e+002
S033  6.3474969e+002  7.5023364e+002  7.2907593e+002
S034  6.4334222e+002  7.4630890e+002  7.2512244e+002
S035  6.5197656e+002  7.4221814e+002  7.2171417e+002
S036  6.6120691e+002  7.3800378e+002  7.1885938e+002
S037  6.7054382e+002  7.3280676e+002  7.1295764e+002
S038  6.7774371e+002  7.2738916e+002  7.0787994e+002
S039  6.8605188e+002  7.2322418e+002  7.0567175e+002
S040  6.9278723e+002  7.1783087e+002  7.0447205e+002
S041  6.9945703e+002  7.1188196e+002  7.0517871e+002
S042  7.0695245e+002  7.0533759e+002  7.0728162e+002
S043  7.1270209e+002  6.9662085e+002  7.0721082e+002
S044  7.1751434e+002  6.9122400e+002  7.0787927e+002
S045  7.2065454e+002  6.8390112e+002  7.0742389e+002
S046  7.2438770e+002  6.7588837e+002  7.0749231e+002
S047  7.2628088e+002  6.6887836e+002  7.0718768e+002
S048  7.2858514e+002  6.6236444e+002  7.0765265e+002
S049  7.3043640e+002  6.5585602e+002  7.0633508e+002
S050  7.3576001e+002  6.4946216e+002  7.0754517e+002
S051  7.3937408e+002  6.4284515e+002  7.0462830e+002
S052  7.3921698e+002  6.3461523e+002  7.0377979e+002
S053  7.3803699e+002  6.2662195e+002  7.0484943e+002
S054  7.3515881e+002  6.1904230e+002  7.0486981e+002
S055  7.3577338e+002  6.1046515e+002  7.0365729e+002
S056  7.3589221e+002  6.0235223e+002  7.0274634e+002
S057  7.3196973e+002  5.9504419e+002  7.0150037e+002
S058  7.3017310e+002  5.8698206e+002  7.0180688e+002
S059  7.2779596e+002  5.8045630e+002  7.0134204e+002
S060  7.2676697e+002  5.7297089e+002  7.0011328e+002
S061  7.2516663e+002  5.6732007e+002  6.9605536e+002
S062  7.2289880e+002  5.6215344e+002  6.9089343e+002
S063  7.2046875e+002  5.5672968e+002  6.8135596e+002
S064  7.1706354e+002  5.5071411e+002  6.7381677e+002
S065  7.1292645e+002  5.4678674e+002  6.6882629e+002
S066  7.0936395e+002  5.4182147e+002  6.6516364e+002
S067  7.0436536e+002  5.3752124e+002  6.6220532e+002
S068  6.9747217e+002  5.3388025e+002  6.5788269e+002
S069  6.9230170e+002  5.3023639e+002  6.5316986e+002
S070  6.8595966e+002  5.2922711e+002  6.4880945e+002
S071  6.7919946e+002  5.2883081e+002  6.4373651e+002
S072  6.7270636e+002  5.3020221e+002  6.3854871e+002
S073  6.6683807e+002  5.3245551e+002  6.3305566e+002
S074  6.6152496e+002  5.3670618e+002  6.2904260e+002
S075  6.5515796e+002  5.4112390e+002  6.2247565e+002
S076  6.4949500e+002  5.4366003e+002  6.1589319e+002
S077  6.4174500e+002  5.3817133e+002  6.1585718e+002
