# Supplementary material for: Quantifying floral shape variation in 3D using microcomputed tomography: a case study of a hybrid line between actinomorphic and zygomorphic flowers
Source: Front Plant Sci. 2015 Sep 10;6:724. doi: 10.3389/fpls.2015.00724 (PMC4564768; doi:10.3389/fpls.2015.00724)
Supplement: Supplementary file 4 [file Presentation2.ZIP › Supplement2/Program2-Landmark/test_data/F098_t2_1.txt]

S000  6.3193933e+002  4.3698727e+002  6.0607849e+002
S001  6.2014398e+002  4.3702484e+002  6.0323425e+002
S002  6.1561914e+002  4.3555380e+002  5.9733429e+002
S003  6.1102252e+002  4.3772693e+002  5.9188232e+002
S004  6.0536908e+002  4.3984851e+002  5.8443304e+002
S005  6.0231122e+002  4.4352682e+002  5.7536414e+002
S006  5.9920313e+002  4.4540744e+002  5.6816370e+002
S007  5.9689233e+002  4.4748456e+002  5.6109589e+002
S008  5.9591785e+002  4.4728543e+002  5.5405884e+002
S009  5.9663708e+002  4.4919785e+002  5.4605029e+002
S010  5.9689026e+002  4.5159589e+002  5.3512573e+002
S011  5.9684241e+002  4.5328928e+002  5.2753528e+002
S012  5.9688434e+002  4.5342279e+002  5.1914709e+002
S013  5.9845270e+002  4.5767706e+002  5.0780069e+002
S014  5.9988684e+002  4.5846838e+002  4.9932932e+002
S015  6.0187305e+002  4.6239886e+002  4.8797855e+002
S016  6.0389600e+002  4.6442810e+002  4.8065216e+002
S017  6.0675378e+002  4.6807925e+002  4.6873224e+002
S018  6.0889105e+002  4.6905212e+002  4.5976471e+002
S019  6.1091089e+002  4.7083292e+002  4.5338986e+002
S020  6.1344391e+002  4.7354962e+002  4.4514063e+002
S021  6.1675616e+002  4.7690359e+002  4.3730096e+002
S022  6.1955652e+002  4.7961075e+002  4.2908499e+002
S023  6.2178821e+002  4.8195273e+002  4.2292462e+002
S024  6.2436218e+002  4.8451044e+002  4.1605032e+002
S025  6.2718799e+002  4.8817450e+002  4.0568652e+002
S026  6.2988074e+002  4.9185529e+002  3.9732440e+002
S027  6.3181165e+002  4.9283975e+002  3.8977899e+002
S028  6.3389441e+002  4.9589847e+002  3.8355850e+002
S029  6.3668457e+002  4.9907623e+002  3.7213617e+002
S030  6.3786218e+002  5.0105753e+002  3.6510355e+002
S031  6.3885474e+002  5.0482904e+002  3.5780530e+002
S032  6.3917468e+002  5.0960254e+002  3.4985736e+002
S033  6.3989459e+002  5.1174158e+002  3.3925085e+002
S034  6.4086108e+002  5.1499518e+002  3.3079297e+002
S035  6.4077643e+002  5.1798627e+002  3.2291672e+002
S036  6.4090198e+002  5.2169604e+002  3.1160022e+002
S037  6.4090436e+002  5.2488013e+002  3.0157178e+002
S038  6.4183240e+002  5.2719781e+002  2.9358527e+002
S039  6.4173108e+002  5.2911700e+002  2.8606934e+002
S040  6.4123407e+002  5.2994092e+002  2.7877185e+002
S041  6.4187836e+002  5.3163501e+002  2.7004376e+002
S042  6.4140497e+002  5.3183881e+002  2.6180322e+002
S043  6.4089490e+002  5.3210577e+002  2.5477646e+002
S044  6.4065863e+002  5.3232184e+002  2.4773898e+002
S045  6.4085114e+002  5.3245886e+002  2.4066730e+002
S046  6.3972498e+002  5.3278320e+002  2.3348688e+002
S047  6.3950476e+002  5.3287634e+002  2.2458344e+002
S048  6.3983026e+002  5.3295575e+002  2.1722424e+002
S049  6.4002820e+002  5.3302795e+002  2.0948093e+002
S050  6.4185046e+002  5.3280499e+002  2.0151703e+002
S051  6.4260150e+002  5.3271796e+002  1.9291235e+002
S052  6.4542139e+002  5.3225562e+002  1.8409583e+002
S053  6.4918463e+002  5.3124707e+002  1.7771646e+002
S054  6.5428143e+002  5.3104053e+002  1.7168495e+002
S055  6.6276740e+002  5.3185992e+002  1.6405534e+002
S056  6.6500488e+002  5.3135547e+002  1.5709747e+002
S057  6.6682190e+002  5.3224615e+002  1.4901845e+002
S058  6.6110486e+002  5.3426331e+002  1.4214256e+002
S059  6.6242419e+002  5.3291302e+002  1.3451898e+002
S060  6.5838574e+002  5.3519873e+002  1.2749042e+002
S061  6.5234790e+002  5.3478369e+002  1.2311444e+002
S062  6.4097351e+002  5.3526196e+002  1.2215881e+002
