# Supplementary material for: Quantifying floral shape variation in 3D using microcomputed tomography: a case study of a hybrid line between actinomorphic and zygomorphic flowers
Source: Front Plant Sci. 2015 Sep 10;6:724. doi: 10.3389/fpls.2015.00724 (PMC4564768; doi:10.3389/fpls.2015.00724)
Supplement: Supplementary file 4 [file Presentation2.ZIP › Supplement2/Program2-Landmark/test_data/F098_t2_2.txt]

S000  4.8946335e+002  3.1849506e+002  6.2012811e+002
S001  4.9135205e+002  3.1628021e+002  6.0186462e+002
S002  4.9289029e+002  3.1912674e+002  5.9521533e+002
S003  4.9179465e+002  3.2157825e+002  5.8790051e+002
S004  4.9342258e+002  3.2533844e+002  5.8003662e+002
S005  4.9232245e+002  3.2684213e+002  5.7266125e+002
S006  4.9337567e+002  3.2811832e+002  5.6469458e+002
S007  4.9420917e+002  3.3114203e+002  5.5389813e+002
S008  4.9270880e+002  3.3314871e+002  5.4161481e+002
S009  4.9089365e+002  3.3472321e+002  5.3437555e+002
S010  4.8870950e+002  3.3578525e+002  5.2138507e+002
S011  4.8620120e+002  3.3672589e+002  5.1364288e+002
S012  4.8520233e+002  3.3802548e+002  5.0645972e+002
S013  4.8366168e+002  3.3963858e+002  4.9650195e+002
S014  4.8283301e+002  3.4209827e+002  4.8748169e+002
S015  4.8132642e+002  3.4476306e+002  4.7765704e+002
S016  4.8341266e+002  3.4708719e+002  4.6998291e+002
S017  4.8781671e+002  3.5011099e+002  4.6123291e+002
S018  4.9142587e+002  3.5393442e+002  4.5308978e+002
S019  4.9267120e+002  3.5616373e+002  4.4635712e+002
S020  4.9174344e+002  3.5884689e+002  4.3884839e+002
S021  4.9472797e+002  3.6410349e+002  4.2903156e+002
S022  4.9745914e+002  3.6740213e+002  4.2240717e+002
S023  5.0155960e+002  3.7001074e+002  4.1729132e+002
S024  5.0654443e+002  3.7380908e+002  4.1031683e+002
S025  5.1147815e+002  3.7714786e+002  4.0395972e+002
S026  5.1571771e+002  3.8108368e+002  3.9704089e+002
S027  5.1714618e+002  3.8587579e+002  3.8776947e+002
S028  5.1990131e+002  3.8936554e+002  3.8047150e+002
S029  5.2491901e+002  3.9393005e+002  3.7315564e+002
S030  5.2845441e+002  3.9799759e+002  3.6542334e+002
S031  5.3426508e+002  4.0309439e+002  3.5762793e+002
S032  5.3701025e+002  4.0696091e+002  3.5058966e+002
S033  5.4041876e+002  4.1081229e+002  3.4532947e+002
S034  5.4472241e+002  4.1588541e+002  3.3825824e+002
S035  5.4824298e+002  4.2062164e+002  3.3176404e+002
S036  5.5178430e+002  4.2569821e+002  3.2544397e+002
S037  5.5534235e+002  4.3091034e+002  3.1919543e+002
S038  5.5899988e+002  4.3731253e+002  3.1268658e+002
S039  5.6176086e+002  4.4222729e+002  3.0783795e+002
S040  5.6540112e+002  4.4786334e+002  3.0085101e+002
S041  5.6902588e+002  4.5343314e+002  2.9465112e+002
S042  5.7324957e+002  4.5608490e+002  2.8538190e+002
S043  5.7752295e+002  4.6014432e+002  2.7848260e+002
S044  5.8036072e+002  4.6531015e+002  2.7282135e+002
S045  5.8400195e+002  4.7058945e+002  2.6558893e+002
S046  5.8675262e+002  4.7456662e+002  2.5935632e+002
S047  5.8735486e+002  4.7956967e+002  2.5183366e+002
S048  5.9023169e+002  4.8438434e+002  2.4274031e+002
S049  5.9284155e+002  4.8662076e+002  2.3422646e+002
S050  5.9548621e+002  4.8914120e+002  2.2433003e+002
S051  5.9653424e+002  4.9111639e+002  2.1655229e+002
S052  5.9674011e+002  4.9209106e+002  2.0765672e+002
S053  5.9684937e+002  4.9215515e+002  1.9930141e+002
S054  5.9778229e+002  4.9311380e+002  1.9136955e+002
S055  5.9805963e+002  4.9505087e+002  1.8454039e+002
S056  5.9819281e+002  4.9534027e+002  1.7575362e+002
S057  5.9867456e+002  4.9926453e+002  1.6891145e+002
S058  5.9700439e+002  5.0349252e+002  1.6137013e+002
