# Supplementary material for: Quantifying floral shape variation in 3D using microcomputed tomography: a case study of a hybrid line between actinomorphic and zygomorphic flowers
Source: Front Plant Sci. 2015 Sep 10;6:724. doi: 10.3389/fpls.2015.00724 (PMC4564768; doi:10.3389/fpls.2015.00724)
Supplement: Supplementary file 4 [file Presentation2.ZIP › Supplement2/Program2-Landmark/test_data/F098_t2_3.txt]

S000  3.3522510e+002  4.1562177e+002  6.4306848e+002
S001  3.2485754e+002  4.1329007e+002  6.2727014e+002
S002  3.2527225e+002  4.1324805e+002  6.1957239e+002
S003  3.2709793e+002  4.1374579e+002  6.1224048e+002
S004  3.2806598e+002  4.1448041e+002  6.0368988e+002
S005  3.2859854e+002  4.1536911e+002  5.9494568e+002
S006  3.3044507e+002  4.1439279e+002  5.8451105e+002
S007  3.3240433e+002  4.1364566e+002  5.7359937e+002
S008  3.3394464e+002  4.1351633e+002  5.6617706e+002
S009  3.3503561e+002  4.1306100e+002  5.5679584e+002
S010  3.3601709e+002  4.1347351e+002  5.4829584e+002
S011  3.3693231e+002  4.1345728e+002  5.4078296e+002
S012  3.3751184e+002  4.1463647e+002  5.3311829e+002
S013  3.3911981e+002  4.1526447e+002  5.2568628e+002
S014  3.4110168e+002  4.1710248e+002  5.1722308e+002
S015  3.4244211e+002  4.1870587e+002  5.1002094e+002
S016  3.4462933e+002  4.2030124e+002  5.0339334e+002
S017  3.4710684e+002  4.2132211e+002  4.9578757e+002
S018  3.4942743e+002  4.2387579e+002  4.8862149e+002
S019  3.5248422e+002  4.2517810e+002  4.8033426e+002
S020  3.5772873e+002  4.2479507e+002  4.7052484e+002
S021  3.6094839e+002  4.2607077e+002  4.6261511e+002
S022  3.6418790e+002  4.2740524e+002  4.5595038e+002
S023  3.6918353e+002  4.3049530e+002  4.4712463e+002
S024  3.7384100e+002  4.3124280e+002  4.4130737e+002
S025  3.7900287e+002  4.3278732e+002  4.3272754e+002
S026  3.8383905e+002  4.3502402e+002  4.2623480e+002
S027  3.8810565e+002  4.3825720e+002  4.1880054e+002
S028  3.9315643e+002  4.4136249e+002  4.1061096e+002
S029  3.9812317e+002  4.4497372e+002  4.0236560e+002
S030  4.0268750e+002  4.4776202e+002  3.9625696e+002
S031  4.0873172e+002  4.4923648e+002  3.8918735e+002
S032  4.1291800e+002  4.5310385e+002  3.8207458e+002
S033  4.1540775e+002  4.5673373e+002  3.7572592e+002
S034  4.1868661e+002  4.6230231e+002  3.6968323e+002
S035  4.2319983e+002  4.6715210e+002  3.6397574e+002
S036  4.2895047e+002  4.7224759e+002  3.5718262e+002
S037  4.3433115e+002  4.7440384e+002  3.5235544e+002
S038  4.3916415e+002  4.7919989e+002  3.4681024e+002
S039  4.4478232e+002  4.8236136e+002  3.4131573e+002
S040  4.4964053e+002  4.8667618e+002  3.3580740e+002
S041  4.5709747e+002  4.9067279e+002  3.2997729e+002
S042  4.6213196e+002  4.9401840e+002  3.2520969e+002
S043  4.6811890e+002  4.9676169e+002  3.2097205e+002
S044  4.7455206e+002  5.0200403e+002  3.1487177e+002
S045  4.8051874e+002  5.0789044e+002  3.0960788e+002
S046  4.8428906e+002  5.1078882e+002  3.0296432e+002
S047  4.9231085e+002  5.1389728e+002  2.9712476e+002
S048  5.0071045e+002  5.1805402e+002  2.9067819e+002
S049  5.0817743e+002  5.1976697e+002  2.8509247e+002
S050  5.1525952e+002  5.2139368e+002  2.7993597e+002
S051  5.2090369e+002  5.2482825e+002  2.7516864e+002
S052  5.2697418e+002  5.2579913e+002  2.6913232e+002
S053  5.3249841e+002  5.2761304e+002  2.6301776e+002
S054  5.3713135e+002  5.2870453e+002  2.5691718e+002
S055  5.4273639e+002  5.3023328e+002  2.4839264e+002
S056  5.4765009e+002  5.3088098e+002  2.4093947e+002
S057  5.5007324e+002  5.3222717e+002  2.3409241e+002
S058  5.5195380e+002  5.3243024e+002  2.2616930e+002
S059  5.5454028e+002  5.3200482e+002  2.1748930e+002
S060  5.5778943e+002  5.3026581e+002  2.1062769e+002
S061  5.5713513e+002  5.2979376e+002  2.0334286e+002
