# Supplementary material for: Quantifying floral shape variation in 3D using microcomputed tomography: a case study of a hybrid line between actinomorphic and zygomorphic flowers
Source: Front Plant Sci. 2015 Sep 10;6:724. doi: 10.3389/fpls.2015.00724 (PMC4564768; doi:10.3389/fpls.2015.00724)
Supplement: Supplementary file 4 [file Presentation2.ZIP › Supplement2/Program2-Landmark/test_data/F098_t2_4.txt]

S000  3.8104468e+002  5.9840558e+002  6.2976605e+002
S001  3.7773346e+002  5.9924255e+002  6.1661829e+002
S002  3.8237994e+002  5.9688916e+002  6.0914301e+002
S003  3.8494928e+002  5.9387701e+002  6.0006799e+002
S004  3.8683472e+002  5.9168842e+002  5.9230310e+002
S005  3.8969141e+002  5.8900665e+002  5.8313068e+002
S006  3.9119769e+002  5.8733588e+002  5.7648083e+002
S007  3.9175494e+002  5.8450507e+002  5.6807013e+002
S008  3.9175714e+002  5.8300000e+002  5.6134943e+002
S009  3.9292554e+002  5.8084058e+002  5.5338770e+002
S010  3.9289069e+002  5.7974622e+002  5.4511414e+002
S011  3.9247180e+002  5.7709131e+002  5.3553693e+002
S012  3.9299219e+002  5.7679871e+002  5.2821527e+002
S013  3.9365503e+002  5.7529205e+002  5.1724457e+002
S014  3.9422943e+002  5.7411987e+002  5.0810077e+002
S015  3.9545563e+002  5.7435126e+002  5.0097968e+002
S016  3.9652264e+002  5.7442639e+002  4.9212384e+002
S017  3.9902130e+002  5.7459052e+002  4.8495432e+002
S018  4.0133862e+002  5.7524695e+002  4.7629126e+002
S019  4.0461023e+002  5.7681165e+002  4.6847964e+002
S020  4.0821954e+002  5.7764740e+002  4.5794385e+002
S021  4.1113190e+002  5.7899945e+002  4.5068518e+002
S022  4.1514832e+002  5.8101727e+002  4.4344553e+002
S023  4.1975897e+002  5.8362909e+002  4.3658682e+002
S024  4.2440521e+002  5.8588959e+002  4.3109573e+002
S025  4.2819641e+002  5.8807306e+002  4.2429858e+002
S026  4.3413116e+002  5.9103363e+002  4.1672781e+002
S027  4.3911792e+002  5.9423419e+002  4.0947205e+002
S028  4.4362079e+002  5.9556354e+002  4.0132718e+002
S029  4.4880267e+002  5.9684888e+002  3.9284027e+002
S030  4.5284100e+002  5.9772461e+002  3.8599969e+002
S031  4.5682092e+002  5.9873340e+002  3.7953845e+002
S032  4.6155133e+002  5.9988507e+002  3.7148071e+002
S033  4.6557141e+002  5.9969708e+002  3.6399438e+002
S034  4.7018604e+002  5.9944641e+002  3.5570535e+002
S035  4.7597278e+002  5.9914563e+002  3.4725662e+002
S036  4.8164612e+002  6.0011041e+002  3.3988419e+002
S037  4.8697321e+002  6.0114996e+002  3.3511755e+002
S038  4.9185706e+002  6.0072186e+002  3.2850525e+002
S039  4.9648700e+002  5.9936359e+002  3.2168115e+002
S040  5.0135516e+002  5.9896698e+002  3.1493311e+002
S041  5.0754047e+002  5.9782196e+002  3.0740219e+002
S042  5.1177185e+002  5.9707550e+002  3.0143884e+002
S043  5.1737183e+002  5.9610724e+002  2.9491110e+002
S044  5.2379260e+002  5.9486993e+002  2.8721539e+002
S045  5.2902673e+002  5.9381305e+002  2.8093347e+002
S046  5.3532849e+002  5.9287054e+002  2.7384613e+002
S047  5.4131622e+002  5.9232227e+002  2.6695590e+002
S048  5.4619244e+002  5.9156976e+002  2.5985358e+002
S049  5.5109576e+002  5.9099377e+002  2.5358006e+002
S050  5.5445221e+002  5.8973773e+002  2.4541119e+002
S051  5.5890216e+002  5.8974567e+002  2.3662126e+002
S052  5.6164886e+002  5.8857385e+002  2.2923596e+002
S053  5.6437750e+002  5.8925861e+002  2.2276320e+002
S054  5.6612061e+002  5.8807941e+002  2.1355852e+002
S055  5.6674585e+002  5.8795898e+002  2.0540582e+002
S056  5.6628229e+002  5.8717798e+002  1.9781859e+002
S057  5.6712079e+002  5.8694940e+002  1.9027345e+002
S058  5.6781842e+002  5.8577655e+002  1.8294304e+002
S059  5.6890863e+002  5.8312476e+002  1.7505397e+002
S060  5.6929596e+002  5.8106415e+002  1.6749190e+002
