# Supplementary material for: Quantifying floral shape variation in 3D using microcomputed tomography: a case study of a hybrid line between actinomorphic and zygomorphic flowers
Source: Front Plant Sci. 2015 Sep 10;6:724. doi: 10.3389/fpls.2015.00724 (PMC4564768; doi:10.3389/fpls.2015.00724)
Supplement: Supplementary file 4 [file Presentation2.ZIP › Supplement2/Program2-Landmark/test_data/F098_t2_5.txt]

S000  5.5638190e+002  6.0747620e+002  6.1542059e+002
S001  5.5031519e+002  5.9877826e+002  6.1223633e+002
S002  5.4928198e+002  5.9500684e+002  6.0439606e+002
S003  5.4601965e+002  5.9275720e+002  5.9662323e+002
S004  5.4573236e+002  5.8916821e+002  5.8527362e+002
S005  5.4395398e+002  5.8695685e+002  5.7380408e+002
S006  5.4458429e+002  5.8471692e+002  5.6383447e+002
S007  5.4535718e+002  5.8425281e+002  5.5160419e+002
S008  5.4489050e+002  5.8405157e+002  5.4199005e+002
S009  5.4495898e+002  5.8485846e+002  5.3189459e+002
S010  5.4609180e+002  5.8482373e+002  5.2111932e+002
S011  5.4705896e+002  5.8577850e+002  5.1236346e+002
S012  5.4901343e+002  5.8706799e+002  5.0324109e+002
S013  5.5155255e+002  5.8812671e+002  4.9415765e+002
S014  5.5450073e+002  5.8719092e+002  4.8718298e+002
S015  5.5765198e+002  5.8829364e+002  4.7597339e+002
S016  5.6263123e+002  5.8742828e+002  4.6650098e+002
S017  5.6630573e+002  5.8677734e+002  4.5808191e+002
S018  5.7102698e+002  5.8834399e+002  4.4812537e+002
S019  5.7510718e+002  5.8876501e+002  4.3882263e+002
S020  5.7835522e+002  5.8898773e+002  4.3057233e+002
S021  5.8059698e+002  5.8988538e+002  4.2378931e+002
S022  5.8570166e+002  5.8986389e+002  4.1537039e+002
S023  5.9012573e+002  5.8863837e+002  4.0820319e+002
S024  5.9283960e+002  5.8940985e+002  4.0093860e+002
S025  5.9509235e+002  5.9070203e+002  3.9372266e+002
S026  5.9853149e+002  5.9036798e+002  3.8674490e+002
S027  6.0148743e+002  5.9056006e+002  3.7918042e+002
S028  6.0372626e+002  5.9090979e+002  3.7056403e+002
S029  6.0588525e+002  5.9088879e+002  3.6336383e+002
S030  6.0669226e+002  5.9096222e+002  3.5522580e+002
S031  6.0850830e+002  5.9038934e+002  3.4835547e+002
S032  6.0988525e+002  5.9013977e+002  3.4151239e+002
S033  6.1157446e+002  5.8941333e+002  3.3418808e+002
S034  6.1270648e+002  5.8891974e+002  3.2697107e+002
S035  6.1282635e+002  5.8893109e+002  3.1923895e+002
S036  6.1365161e+002  5.8920227e+002  3.1085867e+002
S037  6.1410278e+002  5.8882556e+002  3.0211334e+002
S038  6.1281616e+002  5.9008398e+002  2.9282834e+002
S039  6.1284766e+002  5.9003943e+002  2.8480444e+002
S040  6.1416052e+002  5.8875476e+002  2.7686285e+002
S041  6.1608813e+002  5.8781018e+002  2.6777527e+002
S042  6.1888306e+002  5.8603387e+002  2.5934216e+002
S043  6.2190149e+002  5.8501251e+002  2.4980301e+002
S044  6.2431305e+002  5.8376593e+002  2.4207489e+002
S045  6.2548608e+002  5.8387872e+002  2.3383881e+002
S046  6.2852106e+002  5.8292090e+002  2.2566930e+002
S047  6.3101270e+002  5.8224200e+002  2.1707397e+002
S048  6.3321930e+002  5.8214209e+002  2.0960840e+002
S049  6.3682196e+002  5.8303833e+002  2.0009204e+002
S050  6.3858514e+002  5.8333551e+002  1.9282979e+002
S051  6.4045087e+002  5.8513910e+002  1.8614626e+002
S052  6.4222900e+002  5.8811981e+002  1.7906769e+002
S053  6.4454431e+002  5.8979480e+002  1.7259810e+002
S054  6.4645447e+002  5.9343835e+002  1.6430569e+002
S055  6.4780212e+002  5.9604071e+002  1.5516849e+002
S056  6.4736322e+002  5.9652301e+002  1.4795003e+002
S057  6.4476062e+002  5.9700000e+002  1.3973520e+002
S058  6.4044135e+002  5.9501135e+002  1.3287265e+002
S059  6.3356158e+002  5.9079431e+002  1.2587457e+002
S060  6.2687146e+002  5.8615997e+002  1.2227014e+002
S061  6.2038629e+002  5.8159515e+002  1.2034763e+002
